# Supplementary material for: The Effect of Statins on the Incidence and Prognosis of Bladder Cancer: A Systematic Review and Meta-Analysis
Source: Curr Oncol. 2023 Jul 12;30(7):6648–65. doi: 10.3390/curroncol30070488 (PMC10378493; doi:10.3390/curroncol30070488)
Supplement: Supplementary file 1 [file curroncol-30-00488-s001.zip]

Archive with 1 entries (1 files):
- curroncol-2439015-supplementary.pdf
